# Supplementary material for: Genomic approaches to identify and investigate genes associated with atrial fibrillation and heart failure susceptibility
Source: Hum Genomics. 2023 Jun 3;17:47. doi: 10.1186/s40246-023-00498-0 (PMC10239148; doi:10.1186/s40246-023-00498-0)
Supplement: Supplementary file 1 — Additional file 1. Detailed information associated with studies investigating genes associated with atrial fibrillation and heart failure [file 40246_2023_498_MOESM1_ESM.xlsx]

## Sheet: Atrial_Fibrillation
#	PMID	Article Title	Year Published	Clinical/ Scientific	Article Findings	Number of Genes (SNP rsID)	Genes (SNP rsID)	Chromosome/Locus	Sample Poluplation Size	Age	Sex	Ethnic Group	Clinical Characteistics	Type of Study	Sequencing Methods	Statistical Tools/Analysis	Ethically Approved	Article Link
1	28416818	Large-scale analyses of common and rare variants identify 12 new loci associated with atrial fibrillation	2017	Clinical	A large-scale, multi-ethnic meta anlysis performed to determine 12 new genetic loci associated with atrial fibrillation (AF).	12	METTL11B–KIFAP3 (rs72700118), ANXA4–GMCL1(rs3771537), CEP68(rs2540949), TTN–TTN-AS1(rs2288327), KCNN2(rs33771), KLHL3–WNT8A–FAM13B(rs2967791), SLC35F1–PLN(rs4946333), ASAH1–PCM1(rs7508), SH3PXD2A(rs35176054), KCNJ5(rs75190942) -- GWAS; SCN10A(rs6800541), SLC35F1–PLN(rs89107), SOX5(rs11047543) -- ExWAS; SH3PXD2A(rs202011870) -- RVAS	1q24, 2p13, 2p14, 2q31, 5q22, 5q31, 6q22, 8p22, 10q24, 11q24 -- GWAS; 3p22, 6q22, 12p12 --ExWAS; 10q24 -- RVAS	17,931 AF individuals and 115,142 referents -- GWAS; 22,346 AF cases and 132,086 referents -- ExWAS and RVAS	ages 18 and older	M and F	multi-ethnic: European, Asian, African-American, Brazilian, Hispanic	hypertension, myocardial infarctions, diabetes mellitus, heart failure	GWAS, ExWAS, RVAS	WGS, WES	SNPtest, ProABE, and PLINK, seqMeta package of R statistical power	Yes	https://pubmed.ncbi.nlm.nih.gov/28416818/
2	25124494	Integrating Genetic, Transcriptional, and Functional Analyses to Identify 5 Novel Genes for Atrial Fibrillation	2014	Clinical	5 new loci were identified for atrial fibrillation with a focus on individuals of Japanese and European descent.	5	NEURL (rs1241550 in Europeans and rs6584555 in Japanese), TBX5(rs10507248 in Europeans) CAND2 (rs4642101 in Europeans), larger region gene not identified (rs13216675 in Europeans), CUX2(rs649002 in Japanese.	10q24, 12q24, 3p25, 6q22, 12q24	6,691 European cases with 17,142 European referents and 8,373 Japanese cases with 20,540 Japanese referents	ages 30 and older	M and F	European and Japnaese	diabetes, myocardial infarctions, and congestive heart failure	GWAS	N/A	N/A	Yes	https://pubmed.ncbi.nlm.nih.gov/25124494/
3	33950154	Association of Rare Genetic Variants and Early-Onset Atrial Fibrillation in Ethnic Minority Individuals	2021	Clinical	This study identified rare and novel pathogenic genetic variants linked to atrial fibrillation in ethnic minorities.	9	CACNA1C, KCNQ1 and KCNJ11, SCN5A, TTN, SCN10A, KCNE5, MYH6, NPPA	4q25, 12p13.33.2, 11p15.5-p15.4 and 11p15.5, 3p22.2, Xq23, 14q11.2, 1p36.22	132 male probands and 95 females probands	mean AF onset age of 51	M and F	African and Hispanic	hypertension, type II diabetes, congestive heart failure, coronary artery disease, valve heart disease, left ventricular ejection fraction, and vascular disease	N/A	Illumina NextSeq500, Sanger sequencing	N/A	Yes	https://pubmed.ncbi.nlm.nih.gov/33950154/
4	19597492	Variants in ZFHX3 are associated with atrial fibrillation in individuals of European ancestry	2009	Clinical	Meta-analysis of genome-wide association studies for atrial fibrillation (AF) identified a new locus for atrial fibrillation; ZFHX3.	1	ZFHX3 (rs2106261)	16q22	896 prevalent atrial fibrillation cases with 15,768 referents and 2,517 incident atrial fibrillation cases with 21,337 referents	mean ages from 57-76	M and F	European and European American	prevalent AF after CKD diagnosis and incident AF after CKD diagnosis	GWAS	N/A	ProbABEL, R ProbABEL, PLINK, R R, version 2.7 PLINK, R Mach2QTL GenABEL + PLINK	Yes	https://pubmed.ncbi.nlm.nih.gov/19597492/
5	22544366	Meta-analysis identifies six new susceptibility loci for atrial fibrillation	2012	Clinical	GWAS meta-analysis for atrial fibrillation dentified six new susceptibility loci.	6	PRRX1(rs3903239), CAV1(SNP rs3807989), SYNE2(rs1152591), FBP1 and FBP2(rs10821415), HCN4(rs7164883), SYNPO2L and MYOZ1(rs10824026)	1q24, 7q31, 14q23, 9q22, 15q24, 10q22	6,707 subjects with atrial fibrillation and 52,426 without atrial fibrillation	ages varied from 18-66	M and F	European and Japnaese	hypertension, diabetes, heart failure, and myocardial infarction	GWAS	N/A	ProbABEL, R, PLINK, R packages kinship, GEE, COXPH, Mach2QTL GenABEL + PLINK, GRIMP, QUICKTEST v0.94, PLATO, R, version 2.10	Yes	https://pubmed.ncbi.nlm.nih.gov/22544366/
6	28416822	Identification of six new genetic loci associated with atrial fibrillation in the Japanese population	2017	Clinical	A GWAS was performed to identiy 6 new genetic loci related to atrial fibrillation in Japanese individuals.	6	KCND3(rs12044963), PPFIA4(rs17461925), SLC1A4–CEP68(rs2540953), HAND2(rs7698692), NEBL(rs2296610), SH3PXD2A(rs2047036)	1p13,1q32,2p14,4q34,10q12,10q24	8,180 atrial fibrillation cases and 28,612 controls	mean ages of cases, 68.2, and mean age of controls, 56.2	M and F	Japanese	diabetes, myocardial infarction and heart failure	GWAS	N/A	N/A	Yes	https://pubmed.ncbi.nlm.nih.gov/28416822/
7	29892015	Multi-ethnic genome-wide association study for atrial fibrillation	2018	Clinical	Large, multi-ethnic, meta analsyes of genome-wide association studies and determined 97 (novel and known) genetic loci for atrial fibrillation.	97 (67 novel)	UBE4B, CASZ1, C1orf185, CASQ2, GJA5, NUCKS1, KIF3C, XPO1, REEP1/KDM3A, WIPF1/CHRNA1, SPATS2L, LRIG1, PHLDB2, GNB4, WDR1, SLC9B1, CAMK2D, ARHGAP10, ARHGAP26/NR3C1, NKX2–5, ATXN1, KDM1B, CDKN1A, UST, DGKB, CREB5, GTF2I, COG5, KCNH2, XPO7, FBXO32, MTSS1/LINC00964, PTK2, SLC24A2/MLLT3, ZNF462, PSMB7, REEP3, C10orf11, C10orf76, NAV2, SORL1/MIR100HG, SSPN, PKP2, NACA, BEST3, KRR1/PHLDA1, TBX5-AS1/TBX3,…	1-18, 20, 21, 22	approximately half a million participants, 65,446 with atrial fibrillation	ages varied	M and F	multi-ethinic: European, Japanese, African American, Brazilian, Hispanic	hypertension, diabetes mellitus, myocardial infarction, heart failure	GWAS	RNA-seq	ProbABEL, SNPTEST, FAST, mach2dat, R, EPACTS, Hail, and PLINK	Yes	https://pubmed.ncbi.nlm.nih.gov/29892015/
8	30061737	Biobank-driven genomic discovery yields new insight into atrial fibrillation biology	2018	Clinical	A GWAS, including roughly 1,000,000 participants, was performed to determine 111 genetic loci alongside 151 functional canidate genes that underly atrial fibrillation.	111 (80 novel)	CASZ1, HSPG2, SCMH1, AGBL4, CASQ2, GJA5, NUCKS1/SLC41A1, KIF3C, USP34, REEP1, GYPC, TEX41, WIPF1, SPATS2L, ERBB4, THRB, LRIG1/SLC25A26, FRMD4B, EPHA3, PHLDB2/PLCXD2, PPP2R3A, GNB4, XXYLT1, FGF5, SLC9B1, CAMK2D, ARHGAP10, LOC102467213, SLC27A6, NR3C1, SLIT3, NKX2-5, ATXN1, KDM1B/DEK, CDKN1A/PANDAR/PI16, CGA, UST, DGKB, CREB5, GTF2I/LOC101926943/GTF2IRD2, CDK6, OPN1SW/CALU, KCNH2, GATA4, XPO7, FBXO…	1-15, 17, 18, 21, 22	60,620 atrial fibrillation cases and 970,216 controls	ages 20 and older	M and F	European	N/A	GWAS	N/A	N/A	Yes	https://pubmed.ncbi.nlm.nih.gov/30061737/

## Sheet: Heart_Failure
#	PMID	Article Title	Year Published	Clinical/Scientific	Article Findings	Number of Genes (SNP rsID)	Genes (SNP rsID)	Chromosome/Locus	Sample Population Size	Age	Sex	Ethnic Group	Clinical Characteristics	Type of Study	Sequencing Methods	Statistical Tools/Analysis	Limitations	Ethically Approved	Article Link
1	32111823	Genome-wide association and multi-omic analyses reveal ACTN2 as a gene linked to heart failure	2020	Clinical	Results of a GWAS were presented to identify one known and two novel loci correlated with HF.	3	PITX2 (rs1906615), ABO (rs9411378) , ACTN2 (rs580698)	4, 9, 1	1,614,513 controls and 24,829 self-reported cases of heart failure	N/A	N/A	European Ancestry	Ischemic Heart Disease: diagnosed IHD, myocardial infarction, percutaneous coronary intervention or coronary artery bypass graft surgery; Classified HF patients with HF with reduced ejection fraction if they have HF and at least one echocardiogram showing LVEF <50%	GWAS	RNA-seq	Mendelian Randomization (MR Egger), Linear Regression	Link between CVD and non-O blood patients in ABO gene not understood	Yes	https://pubmed.ncbi.nlm.nih.gov/32111823/
2	29717556	Heart failure and sudden cardiac death in heritable thoracic aortic disease caused by pathogenic variants in the SMAD3 gene	2018	Clinical/Case Study	H-TAD is made up of disorders with a common denominator of aortic aneurysm or dissection on 1 or more areas of the aorta. This clinical study looks at the SMAD3 variant, which can turn into forms of H-TAD, and its relation to three separate cases.	1	SMAD3	N/A	3	40 years old; 27 years old; 22 years old	M, M, F	St. Louis (US), Ghent (Belgium)	Bilateral inguinal hernia correction; retreopatellar cartilage problems, vermpamul for symptomatic ventricular extrasystoles	Case Study	N/A	Echocardiography	Very small sample size, need larger sample to confirm findings	Yes	https://pubmed.ncbi.nlm.nih.gov/29717556/
3	34327238	Disruption of MAP7D1 Gene Function Increases the Risk of Doxorubicin-Induced Cardiomyopathy and Heart Failure	2021	Clinical	Supported data that concluded the MAP7D1 gene to be associated with doxorubicin-induced cardiomyopathy (DIC) and heart failure.	1	MAP7D1 (rs272825 and rs272832)	N/A	1191 breast cancer patients	N/A	N/A	Asian, American,African, European	Sample population included cancer patients who received adjuvant doxorubicin therapy	Used reports from a GWAS	N/A	GraphPad Prism, Linear Regression model	Number of patients with complications are small compared to GWAS analysis	Yes	https://pubmed.ncbi.nlm.nih.gov/34327238/
4	31919418	Genome-wide association and Mendelian randomisation analysis provide insights into the pathogenesis of heart failure	2020	Clinical	Identifies additional heart failure risk variants, effector genes, and risk factors. Study identified 12 independent genetic variants.	14	CELSR2 (rs660240), PITX2 (rs17042102), FAM241A (rs17042102), KLHL3 (rs11745324), CDKN1A (rs4135240), LPA (rs55730499/rs140570886), CDKN2B-AS1 (rs1556516), ABO (rs600038), SURF1 (rs600038), SYNPO2L (rs4746140), AGAP5 (rs4746140), BAG3 (rs17617337), ATXN2 (rs4766578), FTO (rs56094641)	1,4,4,5,6,6,9,9,9,10,10,10,12,16	47,309 cases & 930,014 controls	N/A	N/A	European ancestry	Patients with clinical diagnosis of heart failure. Controls were of patients without heart failure.	GWAS	RNA-seq	TwoSampleMR, Mendelian Randomization (MG Egger)	Heterogeneity is likely to have decreased the statistical power due aetiology and clincal manifestation of heart failure	Yes	https://pubmed.ncbi.nlm.nih.gov/31919418/
5	29457789	A common variant alters SCN5A-miR-24 interaction and associates with heart failure mortality	2018	Clinical	miR-24 is commonly upregulated in failing heart, article finds a novel suppressor of SCN5A expression	1	SCN5A (rs1805126)	N/A	1,659 patients	Mean age 62 years	M and F	Caucasian, African American	Cardiomyopathy patients with implantable cardoiverter defibrillators (ICDs)	N/A	RNA-seq (by Illumina truSEq and Nugen Ovation)	Graphpad, Fisher's exact test, ANOVA	The measures were not definitive in HF patients so couldn't find a correlation	Yes	https://pubmed.ncbi.nlm.nih.gov/29457789/
6	31554410	Genome-Wide Analysis of Left Ventricular Image-Derived Phenotypes Identifies Fourteen Loci Associated With Cardiac Morphogenesis and Heart Failure Development	2019	Clinical	The aim of the article was to find loci which were related to left-ventricular imaging phenotype through GWAS. Study found 14 genome-wide significant loci and 8 genes were linked to contributing to heart failure.	8	TTN(rs2042995, rs2255167), BAG3 (rs2234962), GRK5, HSPB7, MTSS1 (rs200712209, rs34866937, rs35006907), ALPK3, NMB (rs2175567, rs17598603), MMP11; SH2B3 (rs7310615)	2,10, N/A, N/A, 8, N/A, N/A, N/A, 12	16,923 participants	Mean age 62.5 ± 7.5 years.	M and F	European ancestry	Patients without prevalent myocardial infarction or heart failure.	GWAS	N/A	LDPred tool (used to obtain PRS), CMR protocol and analysis methods	Small number for trait variance of few loci due to a small discovery sample size	Yes	https://pubmed.ncbi.nlm.nih.gov/31554410/
